# Supplementary material for: Paradoxical Interaction between Ocular Activity, Perception, and Decision Confidence at the Threshold of Vision
Source: PLoS One. 2015 May 8;10(5):e0125278. doi: 10.1371/journal.pone.0125278 (PMC4425469; doi:10.1371/journal.pone.0125278)
Supplement: S1 Data — (ZIP) [file pone.0125278.s002.zip]

Archive with 77 entries (70 files):
- data_to_go_public/
- data_to_go_public/.DS_Store
- __MACOSX/
- __MACOSX/data_to_go_public/
- __MACOSX/data_to_go_public/._.DS_Store
- data_to_go_public/behavioral_data/
- data_to_go_public/behavioral_data/.DS_Store
- __MACOSX/data_to_go_public/behavioral_data/
- __MACOSX/data_to_go_public/behavioral_data/._.DS_Store
- data_to_go_public/behavioral_data/subj23_s01_descContr.mat
- data_to_go_public/behavioral_data/subj24_s01_descContr.mat
- data_to_go_public/behavioral_data/subj25_s01_descContr.mat
- data_to_go_public/behavioral_data/subj26_s01_descContr.mat
- data_to_go_public/behavioral_data/subj27_s01_descContr.mat
- data_to_go_public/behavioral_data/subj28_s01_descContr.mat
- __MACOSX/data_to_go_public/behavioral_data/._subj28_s01_descContr.mat
- data_to_go_public/behavioral_data/subj31_s01_descContr.mat
- __MACOSX/data_to_go_public/behavioral_data/._subj31_s01_descContr.mat
- data_to_go_public/behavioral_data/subj34_s01_descContr.mat
- __MACOSX/data_to_go_public/behavioral_data/._subj34_s01_descContr.mat
- data_to_go_public/behavioral_data/subj35_s01_descContr.mat
- __MACOSX/data_to_go_public/behavioral_data/._subj35_s01_descContr.mat
- data_to_go_public/behavioral_data/subj36_s01_descContr.mat
- __MACOSX/data_to_go_public/behavioral_data/._subj36_s01_descContr.mat
- data_to_go_public/behavioral_data/subj38_s01_descContr.mat
- __MACOSX/data_to_go_public/behavioral_data/._subj38_s01_descContr.mat
- data_to_go_public/eye_tracker_data/
- data_to_go_public/eye_tracker_data/.DS_Store
- __MACOSX/data_to_go_public/eye_tracker_data/
- __MACOSX/data_to_go_public/eye_tracker_data/._.DS_Store
- data_to_go_public/eye_tracker_data/subj23_v03_short.eyd
- data_to_go_public/eye_tracker_data/subj23_v03_short.mat
- __MACOSX/data_to_go_public/eye_tracker_data/._subj23_v03_short.mat
- data_to_go_public/eye_tracker_data/subj23_v03_short_analysis.mat
- __MACOSX/data_to_go_public/eye_tracker_data/._subj23_v03_short_analysis.mat
- data_to_go_public/eye_tracker_data/subj23_v03_short_pupil.mat
- __MACOSX/data_to_go_public/eye_tracker_data/._subj23_v03_short_pupil.mat
- data_to_go_public/eye_tracker_data/subj24_v03_short.eyd
- data_to_go_public/eye_tracker_data/subj24_v03_short.mat
- __MACOSX/data_to_go_public/eye_tracker_data/._subj24_v03_short.mat
- data_to_go_public/eye_tracker_data/subj24_v03_short_analysis.mat
- __MACOSX/data_to_go_public/eye_tracker_data/._subj24_v03_short_analysis.mat
- data_to_go_public/eye_tracker_data/subj24_v03_short_pupil.mat
- __MACOSX/data_to_go_public/eye_tracker_data/._subj24_v03_short_pupil.mat
- data_to_go_public/eye_tracker_data/subj27_v03_short.eyd
- data_to_go_public/eye_tracker_data/subj27_v03_short.mat
- __MACOSX/data_to_go_public/eye_tracker_data/._subj27_v03_short.mat
- data_to_go_public/eye_tracker_data/subj27_v03_short_analysis.mat
- __MACOSX/data_to_go_public/eye_tracker_data/._subj27_v03_short_analysis.mat
- data_to_go_public/eye_tracker_data/subj27_v03_short_pupil.mat
- __MACOSX/data_to_go_public/eye_tracker_data/._subj27_v03_short_pupil.mat
- data_to_go_public/eye_tracker_data/subj28_v03_short.eyd
- data_to_go_public/eye_tracker_data/subj28_v03_short.mat
- __MACOSX/data_to_go_public/eye_tracker_data/._subj28_v03_short.mat
- data_to_go_public/eye_tracker_data/subj28_v03_short_analysis.mat
- __MACOSX/data_to_go_public/eye_tracker_data/._subj28_v03_short_analysis.mat
- data_to_go_public/eye_tracker_data/subj28_v03_short_pupil.mat
- __MACOSX/data_to_go_public/eye_tracker_data/._subj28_v03_short_pupil.mat
- data_to_go_public/eye_tracker_data/subj31_v03_short.eyd
- data_to_go_public/eye_tracker_data/subj31_v03_short.mat
- data_to_go_public/eye_tracker_data/subj31_v03_short_analysis.mat
- __MACOSX/data_to_go_public/eye_tracker_data/._subj31_v03_short_analysis.mat
- data_to_go_public/eye_tracker_data/subj31_v03_short_pupil.mat
- data_to_go_public/eye_tracker_data/subj35_v03_short.eyd
- data_to_go_public/eye_tracker_data/subj35_v03_short.mat
- __MACOSX/data_to_go_public/eye_tracker_data/._subj35_v03_short.mat
- data_to_go_public/eye_tracker_data/subj35_v03_short_analysis.mat
- __MACOSX/data_to_go_public/eye_tracker_data/._subj35_v03_short_analysis.mat
- data_to_go_public/eye_tracker_data/subj35_v03_short_pupil.mat
- __MACOSX/data_to_go_public/eye_tracker_data/._subj35_v03_short_pupil.mat
- data_to_go_public/eye_tracker_data/subj38_v03_short.eyd
- data_to_go_public/eye_tracker_data/subj38_v03_short.mat
- __MACOSX/data_to_go_public/eye_tracker_data/._subj38_v03_short.mat
- data_to_go_public/eye_tracker_data/subj38_v03_short_analysis.mat
- __MACOSX/data_to_go_public/eye_tracker_data/._subj38_v03_short_analysis.mat
- data_to_go_public/eye_tracker_data/subj38_v03_short_pupil.mat
- __MACOSX/data_to_go_public/eye_tracker_data/._subj38_v03_short_pupil.mat
